# Supplementary material for: Thermodynamic Stability of Fenclorim and Clopyralid
Source: Molecules. 2021 Dec 22;27(1):39. doi: 10.3390/molecules27010039 (PMC8746602; doi:10.3390/molecules27010039)
Supplement: Supplementary file 1 [file molecules-27-00039-s001.zip]

Archive with 1 entries (1 files):
- molecules-1494381-supplementary.pdf
